# Supplementary material for: Self-Healing, Solvent-Free, Anti-Corrosion Coating Based on Skin-like Polyurethane/Carbon Nanotubes Composites with Real-Time Damage Monitoring
Source: Nanomaterials (Basel). 2022 Dec 26;13(1):124. doi: 10.3390/nano13010124 (PMC9823577; doi:10.3390/nano13010124)
Supplement: Supplementary file 1 [file nanomaterials-13-00124-s001.zip]

Archive with 1 entries (1 files):
- nanomaterials-2018698-supplementary.pdf
